# Supplementary material for: Organochlorine Pesticides in Karst Soil: Levels, Distribution, and Source Diagnosis
Source: Int J Environ Res Public Health. 2021 Nov 4;18(21):11589. doi: 10.3390/ijerph182111589 (PMC8582917; doi:10.3390/ijerph182111589)
Supplement: Supplementary file 1 [file ijerph-18-11589-s001.zip]

Archive with 1 entries (1 files):
- ijerph-1404247-supplementary.pdf
